# Supplementary material for: The Role of Sperm Proteins IZUMO1 and TMEM95 in Mammalian Fertilization: A Systematic Review
Source: Int J Mol Sci. 2022 Apr 1;23(7):3929. doi: 10.3390/ijms23073929 (PMC8999778; doi:10.3390/ijms23073929)
Supplement: Supplementary file 1 [file ijms-23-03929-s001.zip]

Archive with 1 entries (1 files):
- ijms-1647856-supplementary.pdf
